# Supplementary material for: Meat Quality, Fatty Acid Content and NMR Metabolic Profile of Dorper Sheep Supplemented with Bypass Fats
Source: Foods. 2021 May 19;10(5):1133. doi: 10.3390/foods10051133 (PMC8160904; doi:10.3390/foods10051133)
Supplement: Supplementary file 1 [file foods-10-01133-s001.zip]

Archive with 1 entries (1 files):
- foods-1194645-supplementary.pdf
